# Supplementary material for: Estimation of true dates of various flowering stages at a centennial scale by applying a Bayesian statistical state space model
Source: PLoS One. 2025 Feb 5;20(2):e0317708. doi: 10.1371/journal.pone.0317708 (PMC11798523; doi:10.1371/journal.pone.0317708)
Supplement: S1 File — (CSV) [file pone.0317708.s001.csv]

Year	FFL(DOY)_Hakuryu_Fujiwara	FFB(DOY)_Hakuryu_Fujiwara	FFL(DOY)_literature_photograph	FFB(DOY)_literature_photograph	Reference
1924	NA	NA	NA	NA
1925	NA	NA	NA	NA
1926	NA	NA	103	NA	[24]
1927	NA	NA	NA	NA
1928	NA	NA	NA	106	[25]
1929	NA	NA	106	NA	[26]
1930	NA	NA	93	95	[26, 33]
1931	NA	NA	104	NA	[27]
1932	NA	NA	NA	NA
1933	NA	NA	105	109	[28]
1934	NA	NA	113	116	[29]
1935	NA	NA	101	NA	[30]
1936	NA	NA	115	NA	[31]
1937	NA	NA	95	99	[32]
1938	NA	NA	NA	NA
1939	NA	NA	NA	NA
1940	NA	NA	NA	NA
1941	NA	NA	NA	NA
1942	NA	NA	NA	NA
1943	NA	NA	NA	NA
1944	NA	NA	NA	NA
1945	NA	NA	NA	NA
1946	NA	NA	NA	NA
1947	NA	NA	NA	NA
1948	NA	NA	NA	NA
1949	NA	NA	NA	NA
1950	NA	NA	NA	NA
1951	NA	NA	NA	NA
1952	NA	NA	NA	NA
1953	NA	NA	NA	NA
1954	NA	NA	NA	NA
1955	NA	104	NA	NA	[Fujiwara (Unpublished)]
1956	NA	104	NA	NA	[Fujiwara (Unpublished)]
1957	NA	104	NA	NA	[Fujiwara (Unpublished)]
1958	NA	106	NA	NA	[Fujiwara (Unpublished)]
1959	NA	106	NA	NA	[Fujiwara (Unpublished)]
1960	NA	NA_(no_observation)	NA	NA	[Fujiwara (Unpublished)]
1961	NA	NA_(no_observation)	NA	NA	[Fujiwara (Unpublished)]
1962	NA	104	NA	NA	[Fujiwara (Unpublished)]
1963	NA	NA_(no_observation)	NA	NA	[Fujiwara (Unpublished)]
1964	NA	NA_(no_observation)	NA	NA	[Fujiwara (Unpublished)]
1965	NA	104	NA	NA	[Fujiwara (Unpublished)]
1966	NA	NA_(no flowering)	NA	NA	[Fujiwara (Unpublished)]
1967	NA	NA_(no flowering)	NA	NA	[Fujiwara (Unpublished)]
1968	NA	104	NA	NA	[Fujiwara (Unpublished)]
1969	NA	94	NA	NA	[34]
1970	NA	103	NA	NA	[Fujiwara (Unpublished)]
1971	NA	105	NA	NA	[Fujiwara (Unpublished)]
1972	NA	105	NA	NA	[Fujiwara (Unpublished)]
1973	NA	104	NA	NA	[Fujiwara (Unpublished)]
1974	NA	102	NA	NA	[Fujiwara (Unpublished)]
1975	NA	103	NA	NA	[Fujiwara (Unpublished)]
1976	NA	103	NA	NA	[Fujiwara (Unpublished)]
1977	99	103	NA	NA	[Fujiwara (Unpublished)]
1978	102	107	NA	NA	[Fujiwara (Unpublished)]
1979	88	95	NA	NA	[Fujiwara (Unpublished)]
1980	103	108	NA	NA	[Fujiwara (Unpublished)]
1981	104	109	NA	NA	[Fujiwara (Unpublished)]
1982	89	98	NA	NA	[Fujiwara (Unpublished)]
1983	92	102	NA	NA	[Fujiwara (Unpublished)]
1984	114	119	NA	NA	[Fujiwara (Unpublished)]
1985	98	103	NA	NA	[Fujiwara (Unpublished)]
1986	101	111	NA	NA	[Fujiwara (Unpublished)]
1987	97	100	NA	NA	[Fujiwara (Unpublished)]
1988	100	107	NA	NA	[Fujiwara (Unpublished)]
1989	83	94	NA	NA	[Fujiwara (Unpublished)]
1990	86	96	NA	NA	[Fujiwara (Unpublished)]
1991	95	101	NA	NA	[Fujiwara (Unpublished)]
1992	91	97	NA	NA	[Fujiwara (Unpublished)]
1993	95	107	NA	NA	[Fujiwara (Unpublished)]
1994	97	105	NA	NA	[Fujiwara (Unpublished)]
1995	99	105	NA	NA	[Fujiwara (Unpublished)]
1996	102	110	NA	NA	[Fujiwara (Unpublished)]
1997	91	101	NA	NA	[Fujiwara (Unpublished)]
1998	89	91	NA	NA	[Fujiwara (Unpublished)]
1999	89	98	NA	NA	[Fujiwara (Unpublished)]
2000	101	108	NA	NA	[Fujiwara (Unpublished)]
2001	98	104	NA	NA	[Fujiwara (Unpublished)]
2002	88	94	NA	NA	[Fujiwara (Unpublished)]
2003	92	98	NA	NA	[Fujiwara (Unpublished)]
2004	94	99	NA	NA	[Fujiwara (Unpublished)]
2005	98	105	NA	NA	[Fujiwara (Unpublished)]
2006	101	105	NA	NA	[Fujiwara (Unpublished)]
2007	87	94	NA	NA	[Fujiwara (Unpublished)]
2008	92	97	NA	NA	[Fujiwara (Unpublished)]
2009	85	94	NA	NA	[Fujiwara (Unpublished)]
2010	95	99	NA	NA	[Fujiwara (Unpublished)]
2011	100	105	NA	NA	[Fujiwara (Unpublished)]
2012	104	108	NA	NA	[Fujiwara (Unpublished)]
2013	91	97	NA	NA	[Fujiwara (Unpublished)]
2014	91	95	NA	NA	[Fujiwara (Unpublished)]
2015	94	97	NA	NA	[Fujiwara (Unpublished)]
2016	90	93	NA	NA	[Fujiwara (Unpublished)]
2017	91	101	NA	NA	[Fujiwara (Unpublished)]
2018	89	93	NA	NA	[Fujiwara (Unpublished)]
2019	88	96	NA	NA	[Fujiwara (Unpublished)]
2020	84	87	NA	NA	[Fujiwara (Unpublished)]
2021	84	86	NA	NA	[Fujiwara (Unpublished)]
2022	92	96	NA	NA	[Fujiwara (Unpublished)]
2023	80	82	NA	NA	[Fujiwara (Unpublished)]
2024	91	95	NA	NA	[Fujiwara (Unpublished)]
